# Supplementary material for: OTUD4 enhances TGFβ signalling through regulation of the TGFβ receptor complex
Source: Sci Rep. 2020 Sep 24;10:15725. doi: 10.1038/s41598-020-72791-0 (PMC7519109; doi:10.1038/s41598-020-72791-0)
Supplement: Supplementary file 3 — Supplementary Information 3. [file 41598_2020_72791_MOESM3_ESM.xlsx]

## Sheet: Sheet1
			OTUD4 enhances TGFβ signalling through regulation of the TGFβ receptor complex
Patrick William Jaynes, Prasanna Vasudevan Iyengar, Sarah Kit Leng Lui, Tuan Zea Tan, Natali Vasilevski, Sarah Christine Elizabeth Wright, Giuseppe Verdile, Anand D Jeyasekharan, Pieter Johan Adam Eichhorn
Supplementary Table 1
fpkmlg2 = mRNA gene expression
CategoryA	CategoryB	Disease	#Sample	SpearmanCorr_Rho	SpearmanCorr_p-value			Label	Desc
OTUD4.fpkmlg2	Hallmark_TGFβ enrichment score	All TCGA	12290	0.408832	0			ACC	Adrenocortical carcinoma
OTUD4.fpkmlg2	Hallmark TGFb enrichment score	ACC	79	0.190701	0.0922874			BLCA	Bladder urothelial carcinoma
OTUD4.fpkmlg2	Hallmark TGFb enrichment score	BLCA	408	0.389884	4.04291e-17			BRCA	Breast invasive carcinoma
OTUD4.fpkmlg2	Hallmark TGFb enrichment score	BRCA	1100	0.350842	0			CESC	Cervical and endocervical cancers
OTUD4.fpkmlg2	Hallmark TGFb enrichment score	CESC	306	0.241879	2.00131e-05			CHOL	Cholangiocarcinoma
OTUD4.fpkmlg2	Hallmark TGFb enrichment score	CHOL	36	0.678507	9.64006e-06			COADREADv1	Colorectal adenocarcinoma
OTUD4.fpkmlg2	Hallmark TGFb enrichment score	COAD	287	0.383515	2.41638e-11			COADv1	Colon adenocarcinoma
OTUD4.fpkmlg2	Hallmark TGFb enrichment score	COADREAD	95	0.335008	0.000962357			DLBC	Lymphoid neoplasm diffuse large b-cell lymphoma
OTUD4.fpkmlg2	Hallmark TGFb enrichment score	DLBC	48	0.782458	0			ESCA	Esophageal carcinoma
OTUD4.fpkmlg2	Hallmark TGFb enrichment score	ESCA	185	0.284311	9.37058e-05			GBMLGG	Glioblastoma multiforme
OTUD4.fpkmlg2	Hallmark TGFb enrichment score	GBM	166	0.36215	1.93108e-06			GBM	Glioma
OTUD4.fpkmlg2	Hallmark TGFb enrichment score	GBMLGG	530	0.389345	0			HNSC	Head and Neck squamous cell carcinoma
OTUD4.fpkmlg2	Hallmark TGFb enrichment score	HNSC	522	0.423741	0			KIPAN	Pan-kidney cohort (KICH + KIRC +KIRP)
OTUD4.fpkmlg2	Hallmark TGFb enrichment score	KICH	66	0.277695	0.0242854			KIRC	Kidney Renal clear cell carcinoma
OTUD4.fpkmlg2	Hallmark TGFb enrichment score	KIPAN	825	0.667932	0			KIRP	Kidney Renal papillary cell carcinoma
OTUD4.fpkmlg2	Hallmark TGFb enrichment score	LAML	173	-0.134735	0.0771841			LAMLv1	Acute Myeloid Leukemia
OTUD4.fpkmlg2	Hallmark TGFb enrichment score	LIHC	373	0.47881	0			LGG	Brain Lower Grade Glioma
OTUD4.fpkmlg2	Hallmark TGFb enrichment score	LUAD	517	0.392933	0			LIHC	Liver Hepatocellular carcinoma
OTUD4.fpkmlg2	Hallmark TGFb enrichment score	LUSC	501	0.333914	2.20105e-14			LUAD	Lung adenocarcinoma
OTUD4.fpkmlg2	Hallmark TGFb enrichment score	MESO	87	0.316888	0.00290414			LUSC	Lung Squamous Cell Carcinoma
OTUD4.fpkmlg2	Hallmark TGFb enrichment score	OV	307	0.161932	0.00448837			OVv1	Ovarian serous cystadenocarcinoma
OTUD4.fpkmlg2	Hallmark TGFb enrichment score	PAAD	179	0.458808	1.5202e-10			PAAD	Pancreatic Adenocarcinoma
OTUD4.fpkmlg2	Hallmark TGFb enrichment score	PCPG	184	0.0521084	0.482018			PCPG	Pheochromocytoma and Paraganglioma
OTUD4.fpkmlg2	Hallmark TGFb enrichment score	PRAD	498	0.601206	0			PRAD	Prostate Adenocarcinoma
OTUD4.fpkmlg2	Hallmark TGFb enrichment score	SARC	263	0.290246	1.87416e-06			READv1	Rectum Adenocarcinoma
OTUD4.fpkmlg2	Hallmark TGFb enrichment score	SKCM	472	0.347411	1.02476e-14			SARC	Sarcoma
OTUD4.fpkmlg2	Hallmark TGFb enrichment score	STAD	415	0.115166	0.0189772			SKCM	Skin Cutaneous Melanoma
OTUD4.fpkmlg2	Hallmark TGFb enrichment score	TGCT	156	-0.562533	0			STAD	Stomach Adenocarcinoma
OTUD4.fpkmlg2	Hallmark TGFb enrichment score	THCA	509	0.546276	0			STES	Stomach and Esophageal Carcinoma
OTUD4.fpkmlg2	Hallmark TGFb enrichment score	THYM	120	0.786124	0			TGCT	Testicular Germ Cell Tumor
OTUD4.fpkmlg2	Hallmark TGFb enrichment score	UCEC	177	0.426694	4.54258e-09			THCA	Thyroid Carcinoma
OTUD4.fpkmlg2	Hallmark TGFb enrichment score	UCS	57	0.280659	0.0348014			THYM	Thymoma
OTUD4.fpkmlg2	Hallmark TGFb enrichment score	UVM	80	0.497937	3.57851e-06			UCEC	Uterine Corpus Endometrial Carcinoma
								UCS	Uterine Carcinosarcoma
								UVM	Uveal Melanoma
								MESO	Mesothelioma
								KICH	Kidney Chromophobe

## Sheet: Sheet2
				OTUD4 enhances TGFβ signalling through regulation of the TGFβ receptor complex
Patrick William Jaynes, Prasanna Vasudevan Iyengar, Sarah Kit Leng Lui, Tuan Zea Tan, Natali Vasilevski, Sarah Christine Elizabeth Wright, Giuseppe Verdile, Anand D Jeyasekharan, Pieter Johan Adam Eichhorn
Supplementary Table 2
fpkmlg2 = mRNA gene expression
CategoryA	CategoryB	Disease	#Sample	SpearmanCorr_Rho	SpearmanCorr_p-value		Label	Desc
OTUD4.fpkmlg2	GenericEMT score	All TCGA	12290	-0.126168	8.65726e-45		ACC	Adrenocortical carcinoma
OTUD4.fpkmlg2	Generic EMT score	ACC	79	0.0185495	0.871103		BLCA	Bladder urothelial carcinoma
OTUD4.fpkmlg2	Generic EMT score	BLCA	408	-0.0174118	0.725853		BRCA	Breast invasive carcinoma
OTUD4.fpkmlg2	Generic EMT score	BRCA	1100	0.214668	6.21467e-13		CESC	Cervical and endocervical cancers
OTUD4.fpkmlg2	Generic EMT score	CESC	306	-0.0648429	0.258125		CHOL	Cholangiocarcinoma
OTUD4.fpkmlg2	Generic EMT score	CHOL	36	0.171311	0.317795		COADREADv1	Colorectal adenocarcinoma
OTUD4.fpkmlg2	Generic EMT score	COAD	287	0.256533	1.07827e-05		COADv1	Colon adenocarcinoma
OTUD4.fpkmlg2	Generic EMT score	COADREAD	382	0.236142	3.06537e-06		DLBC	Lymphoid neoplasm diffuse large b-cell lymphoma
OTUD4.fpkmlg2	Generic EMT score	DLBC	48	0.420061	0.00295484		ESCA	Esophageal carcinoma
OTUD4.fpkmlg2	Generic EMT score	ESCA	185	0.112039	0.128924		GBMLGG	Glioblastoma multiforme
OTUD4.fpkmlg2	Generic EMT score	GBM	166	0.140787	0.0704161		GBM	Glioma
OTUD4.fpkmlg2	Generic EMT score	GBMLGG	696	0.23829	1.92546e-10		HNSC	Head and Neck squamous cell carcinoma
OTUD4.fpkmlg2	Generic EMT score	HNSC	522	0.0604485	0.167884		KIPAN	Pan-kidney cohort (KICH + KIRC +KIRP)
OTUD4.fpkmlg2	Generic EMT score	KICH	66	0.022733	0.856228		KIRC	Kidney Renal clear cell carcinoma
OTUD4.fpkmlg2	Generic EMT score	KIPAN	891	0.401074	9.24651e-36		KIRP	Kidney Renal papillary cell carcinoma
OTUD4.fpkmlg2	Generic EMT score	KIRC	534	0.238788	2.32233e-08		LAMLv1	Acute Myeloid Leukemia
OTUD4.fpkmlg2	Generic EMT score	KIRP	291	0.119856	0.0410357		LGG	Brain Lower Grade Glioma
OTUD4.fpkmlg2	Generic EMT score	LAML	173	-0.0269284	0.725075		LIHC	Liver Hepatocellular carcinoma
OTUD4.fpkmlg2	Generic EMT score	LGG	530	0.269919	2.66783e-10		LUAD	Lung adenocarcinoma
OTUD4.fpkmlg2	Generic EMT score	LIHC	373	0.23268	5.59386e-06		LUSC	Lung Squamous Cell Carcinoma
OTUD4.fpkmlg2	Generic EMT score	LUAD	517	0.239412	3.57133e-08		OVv1	Ovarian serous cystadenocarcinoma
OTUD4.fpkmlg2	Generic EMT score	LUSC	501	0.163255	0.000242872		PAAD	Pancreatic Adenocarcinoma
OTUD4.fpkmlg2	Generic EMT score	MESO	87	0.0151459	0.889263		PCPG	Pheochromocytoma and Paraganglioma
OTUD4.fpkmlg2	Generic EMT score	OV	307	0.0861878	0.131868		PRAD	Prostate Adenocarcinoma
OTUD4.fpkmlg2	Generic EMT score	PAAD	179	0.206365	0.00557925		READv1	Rectum Adenocarcinoma
OTUD4.fpkmlg2	Generic EMT score	PCPG	184	0.0488766	0.509979		SARC	Sarcoma
OTUD4.fpkmlg2	Generic EMT score	PRAD	498	0.319841	2.62107e-13		SKCM	Skin Cutaneous Melanoma
OTUD4.fpkmlg2	Generic EMT score	READ	95	0.185313	0.072192		STAD	Stomach Adenocarcinoma
OTUD4.fpkmlg2	Generic EMT score	SARC	263	-0.00603758	0.922371		STES	Stomach and Esophageal Carcinoma
OTUD4.fpkmlg2	Generic EMT score	SKCM	472	0.295876	5.43751e-11		TGCT	Testicular Germ Cell Tumor
OTUD4.fpkmlg2	Generic EMT score	STAD	415	-0.00119055	0.980709		THCA	Thyroid Carcinoma
OTUD4.fpkmlg2	Generic EMT score	STES	600	0.0391043	0.338959		THYM	Thymoma
OTUD4.fpkmlg2	Generic EMT score	TGCT	156	0.106368	0.186299		UCEC	Uterine Corpus Endometrial Carcinoma
OTUD4.fpkmlg2	Generic EMT score	THCA	509	0.177705	5.54249e-05		UCS	Uterine Carcinosarcoma
OTUD4.fpkmlg2	Generic EMT score	THYM	120	0.240098	0.00825717		UVM	Uveal Melanoma
OTUD4.fpkmlg2	Generic EMT score	UCEC	177	-0.0103736	0.891001		MESO	Mesothelioma
OTUD4.fpkmlg2	Generic EMT score	UCS	57	0.06028	0.655195		KICH	Kidney Chromophobe
OTUD4.fpkmlg2	Generic EMT score	UVM	80	0.214655	0.055868
